# Supplementary material for: Comparative Transcriptome Analysis Reveals the Effect of the DHN Melanin Biosynthesis Pathway on the Appressorium Turgor Pressure of the Poplar Anthracnose-Causing Fungus Colletotrichum gloeosporioides
Source: Int J Mol Sci. 2023 Apr 18;24(8):7411. doi: 10.3390/ijms24087411 (PMC10138971; doi:10.3390/ijms24087411)
Supplement: Supplementary file 1 [file ijms-24-07411-s001.zip]

Archive with 1 entries (1 files):
- ijms-2288060-supplementary.pdf
